# Supplementary material for: Reliability and Validity of a Dog Personality and Unwanted Behavior Survey
Source: Animals (Basel). 2021 Apr 24;11(5):1234. doi: 10.3390/ani11051234 (PMC8147106; doi:10.3390/ani11051234)
Supplement: Supplementary file 1 [file animals-11-01234-s001.zip]

Archive with 1 entries (1 files):
- animals-1179236-SI.pdf
